# Supplementary material for: An α-Gal antigenic surrogate as a biomarker of treatment evaluation in Trypanosoma cruzi-infected children. A retrospective cohort study
Source: PLoS Negl Trop Dis. 2024 Jan 18;18(1):e0011910. doi: 10.1371/journal.pntd.0011910 (PMC10826959; doi:10.1371/journal.pntd.0011910)
Supplement: S1 Table — (XLSX) [file pntd.0011910.s001.xlsx]

## Sheet: Hoja1
Patient ID	General information		Age (years)	Months after treatment	qPCR	tELISA reactivity	α-Gal-ELISA reactivity*	Cutoff α-Gal-ELISA**	patient inclusion
1415	Treatment initiation	2013-02-15	0.04	0	N.D.	N.D.	81.1911	22.2767	Seroprevalence and therapeutic efficacy studies
			0.25	2	NEG	5.7	23.5629	22.2767
	Age at treatment initiation	13 days	0.42	4	N.D.	2.1	18.7882	22.2767
			0.67	7	N.D.	NEG	11.4138	22.2767
			1.04	12	N.D.	NEG	30.523	56.9521
	Treatment	Benznidazole	1.67	20	N.D.	NEG	17.8353	56.9521
			2.75	32	N.D.	NEG	27.4262	56.9521
			Mother		N.D.	13.9	86.9388	56.9521
1013	Treatment initiation	2008-11-06	0.06	0	NEG	2.9	74.0511	22.2767	Seroprevalence studies
			2.17	25	N.D.	NEG	22.2989	38.0768
	Age at treatment initiation	15 days	2.58	30	N.D.	NEG	35.3132	38.0768
			5.92	71	N.D.	NEG	33.8729	38.0768
			8.25	100	N.D.	NEG	29.5426	38.0768
	Treatment	Benznidazole
			Mother		N.D.	N.D.	93.4406	38.0768
1447	Treatment initiation	2013-08-01	0	0	POS	10.5	N.D.	N.D.	Seroprevalence and therapeutic efficacy studies
			0.04	0.4	N.D.	10.3	55.1424	22.2767
			0.08	1	N.D.	7.8	25.593	22.2767
	Age at treatment initiation	2 days	0.16	2	N.D.	9.1	19.0471	22.2767
			0.42	5	N.D.	2.5	12.8017	22.2767
			0.66	8	N.D.	NEG	18.3014	22.2767
	Treatment	Benznidazole
			Mother		POS	10.4	47.5534	34.2514
1358	Treatment initiation	2012-08-11	3.42	8	N.D.	6.3	39.275	25.1321	Seroprevalence and therapeutic efficacy studies
			3.92	14	N.D.	6	53.1713	25.1321
			4.92	26	N.D.	3.2	46.588	25.1321
	Age at treatment initiation	3,5 years	5.5	32	N.D.	2.7	74.2308	25.1321
			6.92	50	N.D.	1.1	54.3231	25.1321
	Treatment	Benznidazole
554	Treatment initiation	2001-07-11	0.75	0	POS	5	76.1893	14.9814	Seroprevalence and therapeutic efficacy studies
			0.83	1	NEG	2.8	62.119	14.9814
			1.17	5	NEG	NEG	41.2996	42.6737
	Age at treatment initiation	9 months	1.66	11	NEG	1.2	45.8744	42.6737
			3.58	34	NEG	1.5	66.9453	42.6737
			4.08	40	NEG	1.4	49.5004	42.6737
	Treatment	Benznidazole	6.42	68	N.D.	NEG	47.2004	42.6737
			8.34	91	N.D.	NEG	34.1482	42.6737
			10.83	121	N.D.	NEG	23.6536	42.6737
769	Treatment initiation	2005-01-10	0.75	0	POS	9.6	146.974	14.9814	Seroprevalence and therapeutic efficacy studies
			0.92	2	NEG	7.1	107.082	14.9814
			1.5	8	NEG	6	75.0581	42.6737
	Age at treatment initiation	9 months	1.75	12	N.D.	3.5	52.963	42.6737
			3	27	NEG	4.8	55.7594	42.6737
			3.83	37	N.D.	NEG	17.9036	42.6737
	Treatment	Benznidazole
1470	Treatment initiation	2013-12-17	0.7	0	POS	4.9	58.9062	13.8877	Seroprevalence and therapeutic efficacy studies
			0.875	2	N.D.	5.1	26.2709	13.8877
	Age at treatment initiation	8,5 months	1.17	5	N.D.	1.4	25.26	34.0463
	Treatment	Benznidazole
			Mother		POS	12.4	25.4166	34.2514
1267	Treatment initiation	2011-10-25	0.67	0	POS	9.9	62.1129	22.2767	Seroprevalence and therapeutic efficacy studies
			0.75	0.234	NEG	9.9	52.9259	22.2767
			0.83	1	N.D.	12.9	53.1227	22.2767
	Age at treatment initiation	8 months	1.42	7	N.D.	2.4	20.1346	56.9521
			1.75	12	N.D.	1.1	13.5888	56.9521
			2.75	24	N.D.	1.3	15.6085	56.9521
	Treatment	Benznidazole	3.25	30	N.D.	NEG	11.9627	56.9521
			2.75	36	N.D.	NEG	18.8089	56.9521
			4.25	42	N.D.	NEG	12.6152	56.9521
			5	50	N.D.	NEG	21.7504	56.9521
			Mother		N.D.	N.D.	91.2845	34.2514
1066	Treatment initiation	2009-08-12	0.75	0	N.D.	6.24	50.8078	46.36	Seroprevalence studies
			0.83	1	N.D.	4.39	23.5596	46.36
	Age at treatment initiation	9 months	9.08	99	NEG	NEG	22.3884	46.36
	Treatment	Benznidazole
			Mother		N.D.	N.D.	59.2413	34.2514
955	Treatment initiation	2008-03-01	0.83	-0.5	POS	11.96	38.7882	22.2767	Seroprevalence and therapeutic efficacy studies
			0.92	1	N.D.	13.6	44.6194	22.2767
			0.96	1.5	NEG	12.88	50.5334	22.2767
	Age at treatment initiation	10,5 months	1	2.5	NEG	3.3	33.1124	56.9521
			2.08	15	N.D.	3.7	43.7908	56.9521
			2.42	19	N.D.	1.85	33.1642	56.9521
	Treatment	Benznidazole	3	26	N.D.	6.5	29.3423	56.9521
			4.25	41	N.D.	3.1	56.2921	56.9521
			5.83	60	N.D.	NEG	58.4878	56.9521
			7.5	80	N.D.	NEG	47.7887	56.9521
1081	Treatment initiation	2009-11-12	0.83	0	N.D.	9.89	101.316	47.6997	Seroprevalence studies
			0.92	0.25	NEG	13.2	91.9319	47.6997
			9.17	98	N.D.	NEG	25.6624	47.6997
	Age at treatment initiation	11 months
	Treatment	Benznidazole
734	Treatment initiation	2004-08-05	0.83	-1.5	N.D.	10.5	96.3312	38.0768	Seroprevalence and therapeutic efficacy studies
			1	0	POS	8.6	69.993	38.0768
			1.42	5	NEG	3	34.9941	38.0768
	Age at treatment initiation	1 year	2.17	14	NEG	NEG	28.0694	38.0768
			2.67	18	N.D.	NEG	20.38	38.0768
			3.17	26	N.D.	NEG	25.1419	38.0768
			3.83	33	N.D.	N.D.	23.589	38.0768
	Treatment	Benznidazole	4.17	37	NEG	N.D.	24.3068	38.0768
			6	59	N.D.	N.D.	18.7427	38.0768
			7.25	75	N.D.	NEG	15.2053	38.0768
			10.67	116	N.D.	NEG	18.7614	55.4086
1098	Treatment initiation	2010-01-21	0.92	-1	NEG	12.5	89.2289	42.6737	Seroprevalence and therapeutic efficacy studies
			1.08	0.5	N.D.	12.9	83.5732	42.6737
			1.16	1.5	N.D.	12	49.4061	42.6737
	Age at treatment initiation	1,08 years	1.75	8	N.D.	10.1	27.5875	42.6737
			2.25	15	N.D.	4	25.3378	42.6737
			3	23	N.D.	NEG	24.6025	42.6737
	Treatment	Benznidazole	3.5	29	N.D.	NEG	19.902	42.6737
1302	Treatment initiation	2012-01-30	0.92	0	N.D.	6.1	50.4085	43.2694	Seroprevalence and therapeutic efficacy studies
			1	1	N.D.	11.7	79.8491	43.2694
			2.5	19	N.D.	NEG	30.3877	43.2694
	Age at treatment initiation	11 months	3	25	N.D.	NEG	50.268	43.2694
			3.5	31	N.D.	NEG	31.8918	43.2694
			4	37	N.D.	NEG	41.9724	43.2694
	Treatment	Benznidazole	5.25	53	N.D.	NEG	26.5209	43.2694
			6.25	65	N.D.	NEG	39.6669	43.2694
1219	Treatment initiation	2003-06-20	1	0	N.D.	12.5	48.1321	34.0463	Seroprevalence and therapeutic efficacy studies
			1.08	1	N.D.	12.4	22.8962	34.0463
			1.17	2	N.D.	11	21.6205	34.0463
	Age at treatment initiation	2,42 years	2.5	18	N.D.	6.7	21.3316	34.0463
			2.66	20	N.D.	3.3	37.3243	34.0463
	Treatment	Benznidazole	3.75	31	N.D.	2.5	19.4637	34.0463
			4.83	44	N.D.	1.4	34.2865	34.0463
			6.42	65	N.D.	1.4	17.4369	34.0463
1290	Treatment initiation	2011-12-29	1.67	0	POS	11.9	77.0303	46.36	Seroprevalence and therapeutic efficacy studies
			1.7	0.25	N.D.	11.8	82.1038	46.36
			2.92	14	N.D.	8.7	41.0668	46.36
	Age at treatment initiation	1,67 years	3.83	26	N.D.	2.5	39.6948	46.36
			5.17	41	N.D.	2.1	39.9256	46.36
			6.17	54	N.D.	1.9	34.4632	46.36
	Treatment	Benznidazole
1598	Treatment initiation	2015-07-02	0.12	-19	POS	7.3	29.4525	47.6997	Seroprevalence and therapeutic efficacy studies
			0.58	-13	N.D.	NEG	29.7078	47.7
	Age at treatment initiation	1,67 years	0.83	-10	POS	NEG	66.7972	47.7
			1.5	-1	POS	5.3	89.2823	47.7
	Treatment	Benznidazole	1.66	0.25	NEG	5.9	87.7787	47.7
			Mother		N.D.	N.D.	37.8776	34.2514
991	Treatment initiation	2008-08-01	1.92	-7	N.D.	3.97	48.0296	46.36	Seroprevalence studies
	Age at treatment initiation	2,58 years	2.58	0.25	POS	6.8	63.0535	46.36
			11.42	106	N.D.	1.5	55.1376	57.1964
	Treatment	Benznidazole	12	113	NEG	NEG	28.0732	57.1964
1088	Treatment initiation	2009-12-23	2	-1	POS	14	79.786	46.9349	Seroprevalence and therapeutic efficacy studies
			2.17	0	NEG	13	61.0583	46.9349
			2.2	1	NEG	11.5	55.7075	46.9349
	Age at treatment initiation	2,08 years	2.25	2	NEG	11.08	46.3734	46.9349
			4.75	31	N.D.	3.1	45.8383	46.9349
			5.42	40	N.D.	2.2	41.9738	46.9349
	Treatment	Benznidazole	5.92	46	N.D.	NEG	70.9869	46.9349
			8.92	82	N.D.	NEG	39.239	46.9349
894	Treatment initiation	2007-05-23	2.58	-2	POS	8	51.1029	42.6737	Seroprevalence and therapeutic efficacy studies
			6.42	44	NEG	5.1	25.7023	42.6737
	Age at treatment initiation	2,75 years	10.08	88	N.D.	2.5	34.2299	42.6737
			11.5	105	N.D.	1.9	25.5829	42.6737
	Treatment	Benznidazole	12.58	117	N.D.	2.2	26.0479	42.6737
1322	Treatment initiation	2012-03-29	3	0	N.D.	12.9	53.6802	25.1321	Seroprevalence and therapeutic efficacy studies
			3.08	1	N.D.	11.5	51.2188	25.1321
			3.17	2	NEG	11	27.769	25.1321
			3.42	5	N.D.	12.3	56.3348	25.1321
	Age at treatment initiation	3 years	3.92	10	N.D.	12.2	50.1183	25.1321
			4.42	16	N.D.	9.36	36.4311	25.1321
			4.92	22	N.D.	10.2	39.7365	25.1321
			5.42	28	N.D.	5	59.7507	25.1321
			5.92	34	N.D.	3.6	62.0306	25.1321
	Treatment	Benznidazole	6.5	41	N.D.	4.8	46.8957	25.1321
			6.92	47	N.D.	4.9	77.2838	25.1321
			7.42	53	N.D.	3.2	48.1461	25.1321
			7.92	59	N.D.	4.2	61.2693	25.1321
945	Treatment initiation	2008-01-29	3.92	1	NEG	13.15	62.97	38.0301	Seroprevalence and therapeutic efficacy studies
			4	2	N.D.	11.91	57.0163	38.0301
			4.25	5	N.D.	6.4	12.5349	38.0301
	Age at treatment initiation	3,83 years	4.5	8	NEG	2.67	43.4741	38.0301
			5	13	NEG	6.08	42.3878	38.0301
			6.5	32	N.D.	6.1	49.9815	38.0301
			6.83	35	NEG	5.3	31.0763	38.0301
	Treatment	Benznidazole	10.25	76	NEG	2.9	53.8733	57.1964
			11.17	88	N.D.	1.5	42.2085	57.1964
			11.92	96	N.D.	1.5	34.1718	57.1964
			13.25	112	N.D.	1.4	37.6154	57.1964
1033	Treatment initiation	2009-02-10	4	0	NEG	12.6	56.4837	38.0301	Seroprevalence studies
			4.17	2	NEG	6.7	49.8233	38.0301
	Age at treatment initiation	4 years	12.92	107	N.D.	NEG	44.339	57.1964
	Treatment	Benznidazole
1391	Treatment initiation	2012-11-10	4.42	-4	N.D.	11.5	N.D.	N.D.	Seroprevalence and therapeutic efficacy studies
			5.42	8	N.D.	11.6	40.1032	38.0768
	Age at treatment initiation	4,75 years	6.58	21	N.D.	6	36.7347	38.0768
			7.08	27	N.D.	6.2	42.5569	38.0768
			8.67	46	N.D.	2.8	38.677	38.0768
	Treatment	Benznidazole	9.17	52	N.D.	4.1	29.5848	38.0768
754	Treatment initiation	2004-11-03	4.42	-1	N.D.	10.9	47.6855	31.9566	Seroprevalence and therapeutic efficacy studies
			4.5	0	POS	10.4	64.3866	31.9566
	Age at treatment initiation	4,5 years	4.75	2	NEG	9.6	53.9895	31.9566
			6.08	18	NEG	8.6	27.6465	31.9566
			7.25	32	NEG	7.3	31.1975	31.9566
	Treatment	Benznidazole	8.16	44	N.D.	6.7	34.9982	31.9566
			17.83	160	N.D.	1.5	56.0848	31.9566
1333	Treatment initiation	2006-02-23	5.92	60	N.D.	7	50.6948	43.2694	Seroprevalence studies
			7.17	74	N.D.	NEG	38.1629	43.2694
	Age at treatment initiation	5,92 years	9.08	98	N.D.	3.3	48.0354	43.2694
			9.67	105	N.D.	1.3	24.9649	43.2694
	Treatment	Benznidazole	10.92	120	N.D.	1.4	34.0567	55.4086
			11.75	130	N.D.	1.6	36.4351	55.4086
1385	Treatment initiation	2012-10-16	6.16	-1	N.D.	11.5	N.D.	N.D.	Seroprevalence and therapeutic efficacy studies
			6.25	2	N.D.	6.1	51.9125	32.9566
			6.5	4	N.D.	6.8	45.3222	32.9566
	Age at treatment initiation	6,08 years	8	23	N.D.	2.3	30.8929	32.9566
			8.5	29	N.D.	2.6	32.8359	32.9566
			9.5	41	N.D.	3	31.8553	32.9566
	Treatment	Benznidazole	10.5	53	N.D.	3.4	55.6523	32.9566
			11.5	65	N.D.	2.3	36.3382	32.9566
1386	Treatment initiation	2012-10-16	6	-1	N.D.	9.5	69.0503	46.36	Seroprevalence and therapeutic efficacy studies
			6.25	2	N.D.	8.3	46.4481	46.36
			6.5	4	N.D.	3.4	46.4096	46.36
	Age at treatment initiation	6,08 years	8	23	N.D.	1.9	33.3262	46.36
			8.5	29	N.D.	2.5	27.6244	46.36
			9.5	41	N.D.	2.7	33.5955	46.36
	Treatment	Benznidazole	10.5	53	N.D.	2.9	29.5136	57.1964
			11.5	65	N.D.	2.5	60.0701	57.1964
889	Treatment initiation	2007-05-15	7.92	0	N.D.	7.5	64.1905	46.36	Seroprevalence and therapeutic efficacy studies
			9	12	N.D.	1.74	N.D.	N.D.
	Age at treatment initiation	8 years	9.92	23	NEG	4.9	53.133	46.36
			11	36	NEG	10.3	40.5155	57.1964
	Treatment	Benznidazole	11.92	47	N.D.	4.1	54.5221	57.1964
			18	120	N.D.	2.2	49.2648	57.1964
1341	Treatment initiation	2012-06-02	8.58	-3	N.D.	11.6	144.293	46.9349	Seroprevalence and therapeutic efficacy studies
			9	2	N.D.	8.9	114.625	46.9349
	Age at treatment initiation	8,83 years	9.33	5	N.D.	13.5	139.061	46.9349
			10.92	25	N.D.	7.2	127.17	55.0386
			11.5	31	N.D.	7.6	147.087	55.0386
	Treatment	Benznidazole	12.58	44	N.D.	5.7	154.459	55.0386
			13.58	57	N.D.	5.9	156.361	55.0386
834	Treatment initiation	2006-02-15	7.33	-17	N.D.	7	116.696	38.0301	Seroprevalence and therapeutic efficacy studies
			8.75	0	POS	7.7	101.25	38.0301
	Age at treatment initiation	8,75 years	14.25	66	N.D.	3.4	61.7782	57.1964
			18.17	113	N.D.	1.9	67.5262	57.1964
	Treatment	Benznidazole	21.17	149	NEG	1.3	52.344	57.1964
702	Treatment initiation	2003-12-11	11	0	POS	11.7	72.5929	34.0463	Seroprevalence and therapeutic efficacy studies
			11.25	3	NEG	11	N.D.	N.D.
			12	12	N.D.	9.1	N.D.	N.D.
	Age at treatment initiation	11 years	12.25	15	NEG	6.1	49.2538	34.0463
			13.25	24	NEG	7.9	N.D.	N.D.
			14.25	36	NEG	7.4	35.2542	34.0463
	Treatment	Benznidazole	17.66	72	N.D.	6.2	47.3329	34.0463
			18.33	84	N.D.	5.4	32.9723	34.0463
			19.66	96	N.D.	6.3	31.3836	34.0463
1387	Treatment initiation	2012-10-25	11.42	2	N.D.	10.4	124.019	55.0386	Seroprevalence and therapeutic efficacy studies
			14.25	36	N.D.	7	84.78	55.0386
	Age at treatment initiation	11,25 years	14.92	43	N.D.	6.6	83.1153	55.0386
			15.75	53	N.D.	4.5	53.3888	55.0386
	Treatment	Nifurtimox
1096	Treatment initiation	2010-01-15	11.58	-1	POS	12.8	82.4957	53.6756	Seroprevalence and therapeutic efficacy studies
			11.67	0.5	NEG	10.8	67.3537	53.6756
	Age at treatment initiation	11,67 years	11.75	1.5	NEG	12.8	71.2024	53.6756
			12.83	14	NEG	12.1	60.8774	53.6756
	Treatment	Benznidazole	13.83	26	NEG	12.9	53.3245	53.6756
			14.75	37	NEG	8.4	49.8734	53.6756
404	Treatment initiation	1999-01-12	12.5	12	N.D.	13	115.517	55.0386	Seroprevalence and therapeutic efficacy studies
			12.75	15	N.D.	13	76.6944	55.0386
	Age at treatment initiation	11,5 years	12.92	17	N.D.	13	87.5149	55.0386
			14	30	N.D.	4.6	62.0095	55.0386
	Treatment	Nifurtimox	17	66	N.D.	8.4	42.5684	55.0386
421	Treatment initiation	1999-04-22	16.75	39	NEG	5.9	76.9762	43.6679	Seroprevalence and therapeutic efficacy studies
			17.67	50	N.D.	7	84.869	43.6679
	Age at treatment initiation	13,5 years	18.67	62	N.D.	10.7	47.4913	43.6679
			20	78	N.D.	7.9	58.2715	43.6679
	Treatment	Nifurtimox	20.83	88	N.D.	6.5	43.3891	43.6679
			31.92	221	N.D.	4.3	39.5669	43.6679
973	Treatment initiation	2008-05-09	14.17	0	N.D.	N.D.	81.0556	55.4086	Seroprevalence studies
			16.92	24	N.D.	5.3	65.5829	55.4086
	Age at treatment initiation	14,83 years	25	123	N.D.	N.D.	57.6495	55.4086
	Treatment	Benznidazole
1047	Treatment initiation	2009-05-14	14.58	0	N.D.	3.1	42.8067	31.9566	Seroprevalence and therapeutic efficacy studies
			15.42	11	N.D.	6.8	38.3055	31.9566
			15.75	14	N.D.	5.34	44.6827	31.9566
	Age at treatment initiation	14,58 years	17.25	32	N.D.	3.2	60.6347	31.9566
			18.25	44	N.D.	4.6	33.847	31.9566
			19.75	62	N.D.	3.7	28.3348	31.9566
	Treatment	Benznidazole	20.75	74	N.D.	2.7	20.5019	31.9566
			23.75	110	N.D.	1.7	20.7151	31.9566
1239	Treatment initiation	2011-08-20	16.58	0	N.D.	11.5	N.D.	N.D.	Seroprevalence and therapeutic efficacy studies
			16.67	1	N.D.	12.9	81.928	57.1964
			16.75	2	N.D.	11.4	74.8405	57.1964
			17.25	8	N.D.	10.85	90.2178	57.1964
	Age at treatment initiation	16,58 years	17.75	14	N.D.	12.1	75.6051	57.1964
			18.25	20	N.D.	8.3	77.3823	57.1964
			19	29	N.D.	11.3	75.9163	57.1964
			19.08	30	N.D.	11.3	66.1657	57.1964
	Treatment	Benznidazole	19.17	31	N.D.	N.D.	70.7061	57.1964
			19.5	36	N.D.	5.4	67.8005	57.1964
			20.25	44	N.D.	8.6	69.3667	57.1964
			20.75	50	N.D.	5.8	69.4405	57.1964
			21.75	62	N.D.	5.8	53.5833	57.1964
783	Treatment initiation	2005-04-15	19.33	-1	N.D.	8	74.266	31.9566	Seroprevalence and therapeutic efficacy studies
			19.41	0	POS	8	75.0883	31.9566
			19.5	1	NEG	9.9	63.9177	31.9566
			20.25	10	NEG	9.5	80.1316	31.9566
	Age at treatment initiation	19,5 years	21.83	28	NEG	7.5	61.0976	31.9566
			22.67	38	NEG	9.03	33.9871	31.9566
			25.5	73	N.D.	4.7	23.5961	31.9566
			26.33	82	N.D.	4.4	49.5066	31.9566
	Treatment	Benznidazole	27.16	92	N.D.	7.3	53.8738	31.9566
			28.16	104	N.D.	8.2	47.2896	31.9566
			30.16	128	N.D.	4.5	45.8338	31.9566
			32.16	152	N.D.	3.1	40.1511	31.9566
674	Treatment initiation	2003-06-20	2.42	0	N.D.	10.8	26.6368	34.0463	Seroprevalence and therapeutic efficacy studies
			2.58	2	N.D.	11.4	31.8843	34.0463
			2.83	5	N.D.	8	31.735	34.0463
			4.33	24	N.D.	8.5	26.2854	34.0463
	Age at treatment initiation	2,42 years	5.33	36	N.D.	8.5	30.57	34.0463
			6.5	48	N.D.	3.4	29.2991	34.0463
			7.5	60	N.D.	5.2	23.2188	34.0463
			8.58	72	N.D.	3.9	25.2696	34.0463
	Treatment	Benznidazole	10.25	84	N.D.	3.5	28.8176	34.0463
			11.25	96	NEG	8.8	25.6451	34.0463
			12.67	120	N.D.	2.19	22.4581	34.0463
			13.67	132	N.D.	1.2	24.3886	34.0463
725	Treatment initiation	2004-06-02	1.08	0	POS	10.9	28.9451	46.36	Seroprevalence studies
			6.25	66	N.D.	NEG	33.0056	46.36
	Age at treatment initiation	1,08 years	10.33	115	N.D.	NEG	53.663	57.1964
			13.33	152	NEG	NEG	23.4655	57.1964
	Treatment	Benznidazole	14.42	164	N.D.	NEG	27.9407	57.1964
835	Treatment initiation	2006-02-21	10.17	17	N.D.	5.8	39.8075	43.6679	Seroprevalence studies
			10.25	17.5	NEG	5.8	32.0014	43.6679
	Age at treatment initiation	8,75 years	16.17	88	N.D.	N.D.	16.2788	43.6679
			20.33	138	N.D.	NEG	49.6726	43.6679
	Treatment	Benznidazole
878	Treatment initiation	2007-01-18	11.17	1	POS	6.7	52.9205	55.4086	Seroprevalence and therapeutic efficacy studies
			13.75	32	N.D.	4.22	40.9195	55.4086
	Age at treatment initiation	11,08 years	14.58	42	NEG	6.2	51.0345	55.4086
			16.5	65	N.D.	6.1	43.9409	55.4086
	Treatment	Benznidazole	19.17	97	N.D.	3.7	40.9289	55.4086
			20.17	108	N.D.	3.3	34.7314	55.4086
1327	Treatment initiation	2012-04-24	0.08	0	NEG	N.D.	30.0078	43.2694	Seroprevalence and therapeutic efficacy studies
			0.33	4	N.D.	NEG	13.5831	43.2694
			1.17	13	N.D.	NEG	22.3263	43.2694
	Age at treatment initiation	15 days	1.75	20	N.D.	NEG	41.478	43.2694
			2.58	31	N.D.	NEG	24.8608	43.2694
			3.25	39	N.D.	NEG	30.5751	43.2694
	Treatment	Benznidazole	4.25	52	N.D.	NEG	29.1543	43.2694
			4.92	58	N.D.	NEG	33.3958	43.2694
			5.92	70	N.D.	NEG	42.3211	43.2694
1121	Treatment initiation	2010-05-04	0.06	0	POS	10.7	36.8931	43.2694	Seroprevalence and therapeutic efficacy studies
			0.17	2	N.D.	4.8	16.5183	43.2694
			0.42	5	N.D.	NEG	10.7676	43.2694
	Age at treatment initiation	14 days	0.75	8	N.D.	NEG	15.7741	43.2694
			3.42	41	N.D.	NEG	35.7013	43.2694
			3.83	46	N.D.	NEG	40.8171	43.2694
			4.42	53	N.D.	NEG	43.1694	43.2694
	Treatment	Benznidazole	5.42	65	N.D.	NEG	23.3255	43.2694
			6.42	77	N.D.	NEG	34.4523	43.2694
			7.42	89	N.D.	NEG	32.6984	43.2694
			Mother		N.D.	N.A	73.042	34.2514
489	Treatment initiation	2000-03-06	3.58	22	N.D.	2	39.3078	47.6997	Seroprevalence and therapeutic efficacy studies
			4.58	34	N.D.	8.8	33.9064	47.6997
			5.75	47	N.D.	11.3	25.5319	47.6997
			6.58	58	N.D.	7.5	33.2539	47.6997
	Age at treatment initiation	1,85 years	8.17	77	N.D.	1.12	53.2879	47.6997
			8.67	83	N.D.	1.6	43.1943	47.6997
			9.67	95	N.D.	2	62.2184	47.6997
			10.67	107	N.D.	2.5	48.9929	58.45
			11.67	118	N.D.	4.4	56.2837	58.45
	Treatment	Benznidazole	12.37	131	N.D.	N.D.	59.9149	58.45
			13.67	143	N.D.	N.D.	51.6879	58.45
			14.58	154	N.D.	N.D.	37.4752	58.45
			15.67	167	N.D.	N.D.	59.1887	58.45
			16.58	178	N.D.	N.D.	73.2993	58.45
			17.75	192	N.D.	N.D.	64.6184	58.45
1083	Treatment initiation	2009-11-23	0.04	0	POS	12.2	36.9191	47.6997	Seroprevalence studies
			0.08	0.5	NEG	12.2	15.705	47.6997
	Age at treatment initiation	12 days	8.17	97	NEG	2.3	48.8397	47.6997
	Treatment	Benznidazole
660	Treatment initiation	2003-03-04	0	0	POS	3	31.3475	47.6997	Seroprevalence studies
			0.08	2	N.D.	3.2	27.7787	47.6997
			13.75	166	N.D.	NEG	47.6085	58.45
	Age at treatment initiation	4 days	15.08	182	N.D.	NEG	55.5688	58.45
	Treatment	Benznidazole
1063	Treatment initiation	2009-07-08	5.42	-3	N.D.	12.4	43.9456	38.0768	Seroprevalence and therapeutic efficacy studies
			5.67	0	N.D.	12.3	32.4232	38.0768
	Age at treatment initiation	5,67 years	5.83	2	N.D.	11.2	37.8888	38.0768
			6.25	7	N.D.	11.5	32.4279	38.0768
	Treatment	Nifurtimox	15.58	118	N.D.	2	31.7382	55.4086
950	Treatment initiation	2008-02-14	11.75	35	N.D.	12.7	40.2651	43.6679	Seroprevalence and therapeutic efficacy studies
			13.75	58	N.D.	10.2	37.6736	43.6679
	Age at treatment initiation	3,04 years	15.25	77	NEG	4.6	51.8302	43.6679
			15.75	83	N.D.	4.6	43.7914	43.6679
	Treatment	Benznidazole	16.83	95	N.D.	2.9	41.8902	43.6679
			17.92	108	N.D.	4.6	31.106	43.6679
1050	Treatment initiation	2009-05-23	0.08	1	NEG	12.4	9.37204	25.1321	Seroprevalence studies
			0.17	2	N.D.	8.4	8.17293	25.1321
	Age at treatment initiation	5 days	0.42	5	N.D.	3.84	9.30499	25.1321
			8.58	103	N.D.	NEG	19.1425	25.1321
	Treatment	Benznidazole
908	Treatment initiation	2013-04-25	10.42	-86	N.D.	N.D.	58.1451	55.0386	Seroprevalence and therapeutic efficacy studies
			18.08	6	N.D.	7.4	29.7265	55.0386
	Age at treatment initiation	17,58 years	18.83	15	N.D.	8.4	29.6671	55.0386
			20.83	39	N.D.	6.8	44.2925	55.0386
	Treatment	Benznidazole	21.92	52	N.D.	6	33.3532	55.0386
200***	Treatment initiation	1998-07-02	0.5	-92	N.D.	9	92.881	29.022	Seroprevalence studies
			1.33	-82	N.D.	9	56.4099	29.022
	Age at treatment initiation	8,17 years	1.92	-75	N.D.	7.9	71.9979	29.022
			5.5	-32	N.D.	6.6	97.9029	29.022
	Treatment	Nifurtimox	27.33	229	N.D.	2.4	45.7836	53.6756
540	Treatment initiation	2001-07-11	2.08	9	N.D.	1.1	21.0518	29.022	Seroprevalence and therapeutic efficacy studies
			2.58	15	N.D.	NEG	15.4755	29.022
	Age at treatment initiation	1,83 years	3.25	23	N.D.	NEG	13.6716	29.022
			4.08	33	N.D.	NEG	14.0653	29.022
	Treatment	Benznidazole	12.58	135	N.D.	NEG	22.3173	53.6756
686	Treatment initiation	2003-08-21	0	-8	N.D.	9	85.8463	29.022	Seroprevalence studies
			0.58	-1	N.D.	9	27.0941	29.022
	Age at treatment initiation	8 months	1.83	14	N.D.	2.8	27.8253	29.022
			6.75	74	N.D.	2.8	49.4074	29.022
	Treatment	Benznidazole	14.92	170	NEG	NEG	60.7167	53.6756
719	Treatment initiation		0.17	0	POS	2.2	0.113816	37.23	Seroprevalence and therapeutic efficacy studies
		2004-04-26	0.25	0.25	N.D.	7.7	0.354385	37.23
			0.67	6	N.D.	1.4	0.52991	37.23
	Age at treatment initiation	2 months	0.92	8	N.D.	NEG	0.657065	37.23
			1.17	11	N.D.	NEG	0.457756	37.23
			1.5	15	NEG	NEG	0.791973	37.23
	Treatment	Benznidazole	1.92	21	N.D.	N.D.	0.726246	37.23
			2.42	26	N.D.	N.D.	0.827849	37.23
			2.92	32	N.D.	N.D.	0.704271	37.23
			Mother		N.D.	N.D.	67.1261	34.2514
720	Treatment initiation	2004-04-26	0.17	0	POS	10.5	20.8831	29.022	Seroprevalence and therapeutic efficacy studies
			0.25	0.25	N.D.	6.4	N.A	29.022
	Age at treatment initiation	2 months	0.67	6	NEG	NEG	37.612	29.022
			0.92	9	N.D.	NEG	21.7428	29.022
	Treatment	Benznidazole	1.92	21	N.D.	NEG	40.83	53.6756
			2.92	32	N.D.	NEG	40.589	53.6756
			Mother		N.D.	N.D.	67.1261	34.2514
863***	Treatment initiation		0.75	0	NEG	7.7	15.4554	29.022	Seroprevalence studies
		2006-11-01	11.92	134	N.D.	NEG	93.0336	53.6756
	Age at treatment initiation	9 months
	Treatment	Benznidazole
			Mother		N.D.	N.D.	117.052	34.2514
948	Treatment initiation	2008-02-21	0.83	0	NEG	12.6	15.5598	29.022	Seroprevalence and therapeutic efficacy studies
			0.92	1	N.D.	13.5	21.55	29.022
	Age at treatment initiation	10 months	2.08	14	N.D.	6.7	41.7581	53.6756
	Treatment	Benznidazole
1075	Treatment initiation	2019-10-16	0.67	-1	N.D.	11.1	14.7604	29.022	Seroprevalence studies
			0.75	0	N.D.	11.1	21.4053	29.022
	Age at treatment initiation	9 months	0.83	1	N.D.	11.8	25.5956	29.022
			8.83	96	NEG	NEG	66.6185	53.6756
	Treatment	Benznidazole
1084	Treatment initiation	2009-11-30	0.08	-7	N.D.	N.D.	28.9703	29.022	Seroprevalence studies
			0.58	-1	N.D.	13.5	9.7947	29.022
	Age at treatment initiation	8 months	0.67	0	N.D.	11.8	14.3224	29.022
			5	52	N.D.	NEG	44.8516	53.6756
	Treatment	Benznidazole	10.17	113	N.D.	NEG	56.3095	53.6756
1100***	Treatment initiation	2010-01-27	7.67	1	POS	11.8	59.9052	53.6756	Seroprevalence and therapeutic efficacy studies
			7.75	2	NEG	13.1	32.5419	53.6756
	Age at treatment initiation	7,58 years	8	5	NEG	10.4	40.7457	53.6756
			8.5	11	N.D.	13.1	35.0287	53.6756
			11.08	41	NEG	11	46.8041	53.6756
	Treatment	Benznidazole	11.5	47	N.D.	9.4	42.895	53.6756
			13.5	70	N.D.	5	28.5565	53.6756
907	Treatment initiation	2007-07-24	13.58	70	N.D.	12.7	24.675	0.459676	Seroprevalence and therapeutic efficacy studies
			13.75	72	N.D.	6.4	20.9785	0.459676
	Age at treatment initiation	7,75 years	14	75	N.D.	6.3	19.6785	0.459676
			14.75	84	N.D.	5.2	31.2295	0.459676
	Treatment	Benznidazole	16.75	108	N.D.	3.6	24.809	0.459676
1444	Treatment initiation	2007-11-01	11.67	68	N.D.	9.4	24.4418	0.459676	Seroprevalence studies
			12.33	77	N.D.	4.5	17.3812	0.459676
	Age at treatment initiation	5,92 years	13.33	89	N.D.	1.8	16.2697	0.459676
			14.92	107	N.D.	3.2	18.6712	0.459676
	Treatment	Benznidazole	15.42	113	N.D.	2.2	13.1388	0.459676
1433	Treatment initiation	2010-06-08	3.67	15	N.D.	4.3	23.5288	0.459676	Seroprevalence and therapeutic efficacy studies
			4.33	23	N.D.	4.3	32.2417	0.459676
	Age at treatment initiation	1,33 years	5.67	51	N.D.	2.1	77.8853	0.459676
			6.83	65	N.D.	3	42.721	0.459676
			7.25	70	N.D.	1.4	43.897	0.459676
	Treatment	Benznidazole	7.67	76	N.D.	1.8	63.5854	0.459676
			8.25	83	N.D.	NEG	51.0866	0.459676
			8.75	89	N.D.	NEG	41.2474	0.459676
			10.08	105	N.D.	NEG	98.1393	0.459676
1445	Treatment initiation	2007-11-01	13.42	68	N.D.	8.2	37.8238	0.459676	Seroprevalence studies
			14.08	77	N.D.	3.19	34.0131	0.459676
	Age at treatment initiation	7,67 years	15.17	89	N.D.	3.4	35.5016	0.459676
			16.67	107	N.D.	2.5	32.7826	0.459676
	Treatment	Benznidazole	17.17	113	N.D.	1.8	37.6203	0.459676
			Mother		N.D.	N.D.	106.247	34.2514
1372	Treatment initiation	2012-09-19	0.04	0	N.D.	12.6	24.3543	29.0444	Seroprevalence and therapeutic efficacy studies
			0.04	0	N.D.	N.D.	74.8533	29.0444
	Age at treatment initiation	15 days	0.08	0.25	N.D.	10.1	22.1526	29.0444
			0.12	1	NEG	1.5	20.9188	29.0444
	Treatment	-	0.29	3	N.D.	NEG	15.5374	29.0444
			0.45	5	NEG	NEG	76.5485	29.0444
			Mother		N.D.	13.6	80.3361	34.2514
1455	Treatment initiation	2013-08-21	0.04	-0.25	N.D.	9.9	13.9726	29.0444	Seroprevalence and therapeutic efficacy studies
			0.08	0.25	N.D.	11.1	27.0776	29.0444
	Age at treatment initiation	15 days	0.17	1	N.D.	9.4	18.2356	29.0444
			0.25	2	NEG	3.29	15.0609	29.0444
	Treatment	-
			Mother		N.D.	11.9	69.2412	38.3818
1463	Treatment initiation	2013-09-19	0.625	0	POS	3.3	17.1573	29.0444	Seroprevalence and therapeutic efficacy studies
			0.67	0.25	N.D.	6.02	14.9656	29.0444
	Age at treatment initiation	7,5 months	0.73	1	N.D.	2.7	11.6706	29.0444
			0.96	4	N.D.	3.2	17.0319	29.0444
			1.17	7	N.D.	2	18.1153	38.3818
	Treatment	-	1.42	10	N.D.	NEG	21.1896	38.3818
			1.67	13	N.D.	NEG	20.7332	38.3818
			2.17	19	N.D.	NEG	29.0386	38.3818
			Mother		N.D.	N.D.	82.9196	34.2514
1167	Treatment initiation	2010-10-07	0.19	2	N.D.	12.2	99.1801	24.12	Seroprevalence and therapeutic efficacy studies
			0.45	5.1	N.D.	2.2	42.2779	83.69
	Age at treatment initiation	0.3 months	1.05	12.3	N.D.	NEG	59.8688	83.69
			1.56	18.3	N.D.	NEG	106.291	83.69
	Treatment	Benznidazole
			Mother				299.687	83.69
986	Treatment initiation	2008-07-23	0.0416667	-0.03	POS	5.8	218.754	24.12	Seroprevalence and therapeutic efficacy studies
			0.216667	2.07	N.D.	4.5	95.1103	24.12
	Age at treatment initiation	17 days	0.516667	5.67	N.D.	1.2	64.8479	24.12
			1.04167	11.96	N.D.	NEG	125.343	24.12
	Treatment	Benznidazole	2.65833	31.33	N.D.	NEG	103.772	83.69
1266	Treatment initiation	2011-10-24	0.0833333	0.3	N.D.	10.3	180.158	83.69	Seroprevalence and therapeutic efficacy studies
			0.225	2	NEG	1.5	70.2743	83.69
	Age at treatment initiation	21 days	0.45	4.73	NEG	1.6	26.0286	83.69
			0.733333	8.07	NEG	NEG	29.2039	83.69
	Treatment	Benznidazole	1.55833	17.97	NEG	NEG	43.4258	83.69
			2.45833	29.5	N.D.	NEG	82.2749	83.69
			Mother		N.D.	6.5	303.936	83.69
1280***	Treatment initiation	2011-12-05	0.25	2	NEG	6.6	0.2033	0.1618	Seroprevalence and therapeutic efficacy studies
			0.533333	5.4	N.D.	NEG	0.2932	0.1618
	Age at treatment initiation	7 days	1.5475	17.6	N.D.	NEG	0.2543	0.1618
	Treatment	Benznidazole
837	Treatment initiation	2006-03-02	0.1	0	N.D.	9	108.512	24.12	Seroprevalence and therapeutic efficacy studies
			0.275	2.13	N.D.	1.4	54.1294	83.69
	Age at treatment initiation	1 months	0.55	5.4	NEG	NEG	25.4025	83.69
			1.31667	14.6	NEG	NEG	82.4985	83.69
	Treatment	Benznidazole
			Mother				292.71	83.69
876	Treatment initiation	2007-01-05	0.1	-0.03	POS	7.55	126.282	24.12	Seroprevalence and therapeutic efficacy studies
			0.191667	1.1	NEG	7.2	68.4109	83.69
	Age at treatment initiation	1 months	0.283333	2.2	NEG	3.3	49.9851	83.69
			0.583333	5.77	NEG	NEG	22.0483	83.69
	Treatment	Benznidazole	1.31667	14.57	N.D.	NEG	49.9851	83.69
			Mother				320.96	83.69
1092	Treatment initiation	2010-01-04	0.141667	0	N.D.	11.7	22.0483	24.12	Seroprevalence and therapeutic efficacy studies
			0.308333	2.3	N.D.	6.35	15.1908	24.12
	Age at treatment initiation	1,7 months	0.833333	8.57	N.D.	1.2	23.1366	24.12
			1.05833	11.23	N.D.	NEG	25.7752	83.69
	Treatment	Benznidazole	1.4	15.4	N.D.	NEG	31.5146	83.69
			Mother				245.617	83.69
789	Treatment initiation	2004-12-22	0.25	0	N.D.	8.3	26.4311	24.12	Seroprevalence and therapeutic efficacy studies
			0.308333	0.7	N.D.	5.7	16.607	24.12
	Age at treatment initiation	3 months	0.391667	1.7	N.D.	3.7	17.2481	24.12
			1.80833	18.67	N.D.	NEG	42.3077	83.69
	Treatment	Benznidazole
			Mother				133.378	83.69
935	Treatment initiation	2007-11-15	0.391667	-0.03	N.D.	5	50.9988	24.12	Seroprevalence and therapeutic efficacy studies
			0.558333	1.9	N.D.	2.53	24.3366	24.12
	Age at treatment initiation	4,5 months	0.808333	4.93	NEG	NEG	21.0122	24.12
			1.08333	8.2	N.D.	NEG	19.5886	83.69
	Treatment	Benznidazole	1.33333	11.23	N.D.	NEG	31.0525	83.69
			1.58333	14.27	N.D.	NEG	35.7036	83.69
971	Treatment initiation	2016-04-29	0.1025	-0.23	N.D.	N.D.	22.6446	24.12	Seroprevalence and therapeutic efficacy studies
			0.2775	1.87	N.D.	3.48	15.4144	24.12
	Age at treatment initiation	1,5 months	0.533333	4.93	N.D.	NEG	18.4556	24.12
			0.8475	8.7	N.D.	NEG	23.7105	24.12
	Treatment	Benznidazole
			Mother				151.655	83.69
788***	Treatment initiation	2005-06-16	0.2025	0	N.D.	7.2	0.22345	0.1618	Seroprevalence and therapeutic efficacy studies
			0.378333	2.1	NEG	5.4	0.2689	0.1618
	Age at treatment initiation	2,5 months	1.18667	12	POS	NEG	0.3203	0.5614
	Treatment	Benznidazole
			Mother				1.27975	0.5614
1487	Treatment initiation	-	0.04	-	POS	8.6	22.8744	14.9814	Desertion
			0.29	-	N.D.	4.5	28.5867	14.9814
	Age at treatment initiation	-	0.4	-	N.D.	2.9	26.4941	14.9814
			0.56	-	N.D.	1.3	20.411	14.9814
	Treatment	-
*Expressed as % of a positive control included in every assay. Negative values are denoted in bold. **Cutoff values were established as explained in the Methods section. ***Patient showed similar reactivity to NGP-Mono used as control.
