# Supplementary material for: An α-Gal antigenic surrogate as a biomarker of treatment evaluation in Trypanosoma cruzi-infected children. A retrospective cohort study
Source: PLoS Negl Trop Dis. 2024 Jan 18;18(1):e0011910. doi: 10.1371/journal.pntd.0011910 (PMC10826959; doi:10.1371/journal.pntd.0011910)
Supplement: S2 Table — (XLSX) [file pntd.0011910.s002.xlsx]

## Sheet: Hoja1
Patient ID	General information		Age (Months)	IHA reactivity	tELISA reactivity	α-Gal-ELISA reactivity (Abs 450nm)	Cutoff α-Gal-ELISA (Abs 450nm)	Patient inclusion
REC 004	Sex	F	1.8	N/D	11.5	0.3583	0.277869	Seroprevalence and therapeutic efficacy studies
	Current place of residence	Laferrere, Bs As	4.8	N/D	1.09	0.1348	0.277869
	Mother's origin	Sucre, Bolivia	8	N/D	NEG	0.1546	0.277869
	Age	53 days	10.1	N/D	NEG	0.1511	0.277869
			Madre	256	12.3	1.26234	0.655813
REC 006	Sex	M	1.1	64	5	0.2467	0.277869	Seroprevalence and therapeutic efficacy studies
	Current place of residence	Lomas de Zamora, Bs As	4.2	NEG	NEG	0.0714	0.277869
	Mother's origin	Chaco, Argentina	7.1	NEG	NEG	0.0991	0.277869
	Age	34 days	Madre	512	8.5	1.20824	0.655813
REC 014	Sex	M	3.3	16	8.9	0.283783	0.318107	Seroprevalence and therapeutic efficacy studies
	Current place of residence	San Martin, Bs As	6.3	128	1.9	N/D	N/D
	Mother's origin	Encarnación, Paraguay	9.1	16	NEG	N/D	N/D
	Age	100 days	16.2	NEG	NEG	N/D	N/D
			Madre	2048	14.4	1.49858	0.655813
REC 027	Sex	M	1.9	512	15.2	0.296777	0.318107	Seroprevalence and therapeutic efficacy studies
	Current place of residence	CABA, Argentina	6	32	3.5	N/D	N/D
	Mother's origin	Mendoza, Argentina	8.2	NEG	NEG	N/D	N/D
	Age	56 days	Madre	1024	12.1	1.44139	0.655813
REC 028	Sex	M	1.5	1024	8.3	0.304387	0.318107	Seroprevalence and therapeutic efficacy studies
	Current place of residence	CABA, Argentina	4.5	512	8.9	N/D	N/D
	Mother's origin	Tarija Mendez, Bolivia	7.5	16	NEG	N/D	N/D
	Age	44 days	9.2	NEG	NEG	N/D	N/D
			Madre	8192	10	0.880259	0.655813
REC 031	Sex	F	1.2	128	9.4	0.238032	0.318107	Seroprevalence and therapeutic efficacy studies
	Current place of residence	3 de febrero, Bs As	6.6	NEG	NEG	N/D	N/D
	Mother's origin	Cochabamba, Bolivia	9.9	NEG	NEG	N/D	N/D
	Age	35 days	Madre	1024	9	0.762632	0.655813
REC 041	Sex	F	1	1024	8.4	0.3058	0.277869	Seroprevalence and therapeutic efficacy studies
	Current place of residence	3 de febrero, Bs As	3.1	256	7.9	0.133	0.277869
	Mother's origin	Cochabamba, Bolivia	6.1	32	2.3	0.1522	0.277869
	Age	31 days	9.1	NEG	NEG	0.1854	0.277869
			Madre	4096	10.4	1.12479	0.655813
REC 050	Sex	M	1.3	64	5.3	0.187341	0.318107	Seroprevalence and therapeutic efficacy studies
	Current place of residence	La Matanza, Bs As	2	64	3.9	N/D	N/D
	Mother's origin	Cochabamba, Bolivia	3.1	32	3.3	N/D	N/D
	Age	40 days	6.1	NEG	NEG	N/D	N/D
			9.2	NEG	NEG	N/D	N/D
			Madre	128	9.5	1.19115	0.655813
REC 070	Sex	M	0.9	32	7.7	0.200432	0.318107	Seroprevalence and therapeutic efficacy studies
	Current place of residence	CABA, Argentina	3.1	NEG	4.2	N/D	N/D
	Mother's origin	Sucre, Bolivia	6.2	NEG	NEG	N/D	N/D
	Age	27 days	9.2	NEG	NEG	N/D	N/D
			Madre	512	9.7	0.245021	0.655813
REC 072	Sex	M	0.5	32	7.7	0.3338	0.277869	Seroprevalence and therapeutic efficacy studies
	Current place of residence	CABA, Argentina	3.7	NEG	3	0.16	0.277869
	Mother's origin	Cochabamba, Bolivia	6.7	NEG	NEG	0.12	0.277869
	Age	27 days	9.3	NEG	NEG	0.1451	0.277869
			Madre	32	5	0.986357	0.655813
REC 054	Sex	F	0.7	N/D	9.8	0.63	0.277869	Seroprevalence and therapeutic efficacy studies
	Current place of residence	Derqui, Bs As	3.1	N/D	4.1	0.2516	0.277869
	Mother's origin	Pilar, Bs As	6	N/D	NEG	0.1341	0.277869
	Age	20 days	9.8	N/D	NEG	0.095	0.277869
			Madre	2048	11.2	0.676303	0.655813
REC 076	Sex	F	1	2048	10.3	0.193997	0.318107	Seroprevalence and therapeutic efficacy studies
	Current place of residence	CABA, Argentina	4.2	32	7.6	N/D	N/D
	Mother's origin	Sucre, Bolivia	10.5	NEG	NEG	N/D	N/D
	Age	30 days	Madre	8192	7.9	0.893686	0.655813
REC 067	Sex	M	0.4	N/D	8.3	0.231407	0.318107	Seroprevalence and therapeutic efficacy studies
	Current place of residence	Villa Celina, Bs As	3.4	N/D	3.9	N/D	N/D
	Mother's origin	Potosi, Bolivia	6.5	N/D	2	N/D	N/D
	Age	12 days	9.6	N/D	NEG	N/D	N/D
			Madre	64	8.5	0.568618	0.655813
REC 065	Sex	F	0.6	N/D	9.6	0.3622	0.277869	Seroprevalence and therapeutic efficacy studies
	Current place of residence	CABA, Argentina	3.9	N/D	5.3	0.1661	0.277869
	Mother's origin	Salta, Argentina	7.6	N/D	NEG	0.0714	0.277869
	Age	19 days	10.4	N/D	NEG	0.195	0.277869
			Madre	512	10.2	0.59613	0.655813
REC 049	Sex	M	0.5	N/D	8	0.29226	0.318107	Seroprevalence and therapeutic efficacy studies
	Current place of residence	CABA, Argentina	3.5	N/D	6.8	N/D	N/D
	Mother's origin	Cochabamba, Bolivia	6.6	N/D	2.1	N/D	N/D
	Age	15 days	9.3	N/D	NEG	N/D	N/D
			Madre	256	8.2	0.620465	0.655813
REC 055	Sex	F	0.2	N/D	11.4	0.3222	0.277869	Seroprevalence and therapeutic efficacy studies
	Current place of residence	Ciudad Evita, Bs As	3.6	N/D	8.4	0.0787	0.277869
	Mother's origin	Sucre, Bolivia	6.5	N/D	2.7	0.0662	0.277869
	Age	7 days	10.5	N/D	NEG	0.3033	0.277869
			Madre	1024	11.3	0.6004	0.655813
REC 048	Sex	M	0.8	N/D	10.9	0.204018	0.318107	Seroprevalence and therapeutic efficacy studies
	Current place of residence	Malvinas Argentina, Bs As	3.9	N/D	5.4	N/D	N/D
	Mother's origin	Chaco, Argentina	6.8	N/D	1.2	N/D	N/D
	Age	24 days	9.9	N/D	NEG	N/D	N/D
			Madre	1024	11.7	0.716064	0.655813
REC 046	Sex	M	0.5	N/D	8.1	0.293514	0.318107	Seroprevalence and therapeutic efficacy studies
	Current place of residence	Berazategui, Bs As	3.1	N/D	6.6	N/D	N/D
	Mother's origin	Salta, Argentina	6.2	N/D	1.5	N/D	N/D
	Age	14 days	9.2	N/D	NEG	N/D	N/D
			Madre	4096	6.9	0.564962	0.655813
REC 040	Sex	M	0.5	N/D	10.8	0.162251	0.318107	Seroprevalence and therapeutic efficacy studies
	Current place of residence	CABA, Argentina	3.5	N/D	4.6	N/D	N/D
	Mother's origin	La Paz, Bolivia	5.6	N/D	2.7	N/D	N/D
	Age	14 days	8.6	N/D	NEG	N/D	N/D
			Madre	128	11.1	0.492069	0.655813
REC 021	Sex	F	0.4	N/D	9.9	0.244857	0.318107	Seroprevalence and therapeutic efficacy studies
	Current place of residence	Campana, Argentina	3	N/D	9.1	N/D	N/D
	Mother's origin	Potosi, Bolivia	6.1	N/D	3.7	N/D	N/D
	Age	12 days	9.2	N/D	NEG	N/D	N/D
			Madre	1024	14.2	0.715643	0.655813
REC 025	Sex	M	1	N/D	12.2	0.176766	0.318107	Seroprevalence and therapeutic efficacy studies
	Current place of residence	San Miguel, Bs As	4.1	N/D	2.6	N/D	N/D
	Mother's origin	Bs As, Argentina	7.7	N/D	NEG	N/D	N/D
	Age	31 days	9.2	N/D	NEG	N/D	N/D
			Madre	128	14.1	0.688956	0.655813
REC 007	Sex	F	1.4	N/D	2.1	0.2022	0.318107	Seroprevalence and therapeutic efficacy studies
	Current place of residence	Lomas del Mirador, Bs As	4.5	N/D	NEG	N/D	N/D
	Mother's origin	Tucuman, Argentina	6.9	N/D	NEG	N/D	N/D
	Age	41 days	12.6	N/D	NEG	N/D	N/D
			Madre	256	8.7	0.532803	0.655813
REC 018	Sex	F	0.2	N/D	12.7	0.191103	0.318107	Seroprevalence and therapeutic efficacy studies
	Current place of residence	Ciudadela, Bs As	3.1	N/D	2	N/D	N/D
	Mother's origin	Aiquile, Bolivia	6.1	N/D	2.5	N/D	N/D
	Age	7 days	9.2	N/D	NEG	N/D	N/D
			Madre	512	12.5	0.439735	0.655813
REC 009	Sex	F	0.3	N/D	6.5	0.264469	0.318107	Seroprevalence and therapeutic efficacy studies
	Current place of residence	Ciudadela, Bs As	4.1	N/D	NEG	N/D	N/D
	Mother's origin	Cochabamba, Bs As	6.6	N/D	NEG	N/D	N/D
	Age	10 days	10.6	N/D	NEG	N/D	N/D
			Madre	128	7.7	0.462607	0.655813
REC 013	Sex	M	0.9	N/D	13.2	0.5362	0.277869	Seroprevalence and therapeutic efficacy studies
	Current place of residence	Guernuica, Bs As	3.2	N/D	6.8	0.2628	0.277869
	Mother's origin	Salta, Argentina	6.6	N/D	2.1	0.1263	0.277869
	Age	27 days	10.1	N/D	NEG	0.1249	0.277869
			Madre	256	12.2	1.24655	0.655813
REC 089	Sex	F	1.4	32	6.2	0.311098	0.318107	Seroprevalence and therapeutic efficacy studies
	Current place of residence	La Matanza, Bs As	3.9	NEG	2	N/D	N/D
	Mother's origin	Potosi, Bolivia	6.9	NEG	NEG	N/D	N/D
	Age	41 days	9.9	NEG	NEG	N/D	N/D
			Madre	64	7.4	1.38806	0.655813
REC 097	Sex	M	1.4	1024	5.7	0.268684	0.318107	Seroprevalence and therapeutic efficacy studies
	Current place of residence	CABA, Argentina	5.2	64	3.6	N/D	N/D
	Mother's origin	Potosi, Bolivia	8.2	16	1.2	N/D	N/D
	Age	42 days	8.9	NEG	NEG	N/D	N/D
			Madre	2048	6.3	0.982569	0.655813
REC 085	Sex	M	1.2	64	6.6	0.266438	0.318107	Seroprevalence and therapeutic efficacy studies
	Current place of residence	Villa Celina, Bs As	3.3	NEG	2.8	N/D	N/D
	Mother's origin	Santa Cruz, Bolivia	6.4	NEG	NEG	N/D	N/D
	Age	35 days	9.4	NEG	NEG	N/D	N/D
			Madre	128	6.4	0.861331	0.655813
REC 086	Sex	F	1.4	32	5.6	0.259443	0.318107	Seroprevalence and therapeutic efficacy studies
	Current place of residence	CABA, Argentina	4.9	NEG	NEG	N/D	N/D
	Mother's origin	Cochabamba, Bolivia	8.7	NEG	NEG	N/D	N/D
	Age	43 days	Madre	128 / 256	7,5 / 7,3	0.70113	0.655813
REC 003	Sex	M	0.4	N/D	13.7	0.9888	0.277869	Seroprevalence and therapeutic efficacy studies
	Current place of residence	CABA, Argentina	3.6	N/D	2.8	0.104	0.277869
	Mother's origin	Cochabamba, Bolivia	6.3	N/D	NEG	0.0984	0.277869
	Age	11 days	9.3	N/D	NEG	0.1553	0.277869
			Madre	256	14.1	1.09326	0.655813
REC 036	Sex	F	1.1	N/D	10.7	0.186255	0.318107	Seroprevalence and therapeutic efficacy studies
	Current place of residence	CABA, Argentina	4.2	N/D	7.4	N/D	N/D
	Mother's origin	Santa Cruz, Bolivia	7.4	N/D	2.9	N/D	N/D
	Age	33 days	10.4	N/D	NEG	N/D	N/D
			Madre	4096	11.7	0.92964	0.655813
REC 017	Sex	F	0.1	N/D	14.8	0.271689	0.318107	Seroprevalence and therapeutic efficacy studies
	Current place of residence	CABA; Argentina	3.1	N/D	3.5	N/D	N/D
	Mother's origin	Salta, Argentina	6.2	N/D	NEG	N/D	N/D
	Age	4 days	8.1	N/D	NEG	N/D	N/D
			Madre	16	13	0.555617	0.655813
REC 016	Sex	M	0.9	N/D	12.7	0.7436	0.277869	Seroprevalence and therapeutic efficacy studies
	Current place of residence	CABA, Argentina	3.9	N/D	6.1	0.2956	0.277869
	Mother's origin	Potosi, Bolivia	7	N/D	1.5	0.168	0.277869
	Age	27 days	10	N/D	NEG	0.1469	0.277869
			Madre	4096	15.1	1.25102	0.655813
REC 087	Sex	F	1.8	64	4.9	0.213092	0.318107	Seroprevalence and therapeutic efficacy studies
	Current place of residence	CABA; Argentina	5.1	16	NEG	N/D	N/D
	Mother's origin	Potosi, Bolivia	8.1	NEG	NEG	N/D	N/D
	Age	53 days	Madre	256	6.1	0.521633	0.655813
REC 012	Sex	F	2.9	128	4.4	0.226269	0.318107	Seroprevalence and therapeutic efficacy studies
	Current place of residence	San Miguel, Argentina	6.1	NEG	1.8	N/D	N/D
	Mother's origin	Yaguaron, Paraguay	9.3	NEG	NEG	N/D	N/D
	Age	87 days	Madre	1024	12.3	0.784511	0.655813
REC 082	Sex	F	3.9	64	5.3	0.172415	0.318107	Seroprevalence and therapeutic efficacy studies
	Current place of residence	CABA, Argentina	7	NEG	NEG	N/D	N/D
	Mother's origin	Bolivia	12.1	NEG	NEG	N/D	N/D
	Age	118 days	Madre	4096	7.9	0.866034	0.655813
REC023	Sex	F	1.7	32	4.4	0.238578	0.318107	Seroprevalence and therapeutic efficacy studies
	Current place of residence	Guernica, Bs As	6.1	NEG	NEG	N/D	N/D
	Mother's origin	Itacurubi del Rosario, Paraguay	9.8	NEG	NEG	N/D	N/D
	Age	51 days	Madre	256	12.3	0.589894	0.655813
REC081	Sex	M	0.6	256	4.3	0.224303	0.318107	Seroprevalence and therapeutic efficacy studies
	Current place of residence	Virrey del Pino, Bs As	2.9	64	2.4	N/D	N/D
	Mother's origin	Bolivia	6	NEG	NEG	N/D	N/D
	Age	17 days	9.5	NEG	NEG	N/D	N/D
			Madre	128	4.1	0.523972	0.655813
REC083	Sex	F	1.8	128	5.2	0.235308	0.318107	Seroprevalence and therapeutic efficacy studies
	Current place of residence	Cañuelas, Bs As	4.9	NEG	1.9	N/D	N/D
	Mother's origin	Potosi, Bolivia	7.9	NEG	NEG	N/D	N/D
	Age	55 days	8.7	NEG	NEG	N/D	N/D
			Madre	256	7.4	0.584952	0.655813
MH, Microhematocrit; IHA, indirect hemaglutination assay; N/D, Non-determined.
